# Supplementary material for: Systematic evaluation of the DeepSeek large language model for clinical diagnostic reasoning
Source: PLoS One. 2026 May 8;21(5):e0346078. doi: 10.1371/journal.pone.0346078 (PMC13155583; doi:10.1371/journal.pone.0346078)
Supplement: S1 Data — DeepSeek diagnostic accuracy dataset. This dataset includes all case-level and user-level diagnostic scores across the 29 clinical cases. (XLSX) [file pone.0346078.s001.xlsx]

## Sheet: Sheet1
Case_ID	User_1_overall	User_1_diff	User_1_diag	User_1_dx	User_1_mang	User_2_overall	User_2_diff	User_2_diag	User_2_dx	User_2_mang	User_3_overall	User_3_diff	User_3_diag	User_3_dx	User_3_mang	Avg_diff	Avg_diag	Avg_dx	Avg_mang	DeepSeek_Average	Case_Overall_Accuracy	REMS
1	1	0.64	0.78	1	0.88	1	0.73	0.73	1	0.63	1	0.73	0.68	1	0.63	0.7	0.73	1	0.713333	1	0.785833	2
2	2	0.4	0.46	1	1	2	0.8	0.86	1	0.7	2	1	0.86	1	0.9	0.733333	0.726667	1	0.866667	2	0.831667	6
3	3	0.78	0.73	1	0.8	3	0.78	0.78	1	0.4	3	0.78	0.78	1	0.4	0.78	0.763333	1	0.533333	3	0.769167	4
4	4	0.73	0.83	1	0.71	4	0.64	0.83	1	0.57	4	0.73	0.92	1	0.43	0.7	0.86	1	0.57	4	0.7825	4
5	5	0.83	1		0.78	5	0.5	1		0.89	5	0.75	1		0.67	0.693333	1		0.78	5	0.83	2
6	6	0.71	0.8	0.6	1	6	1	0.9	0.6	1	6	1	0.9	0.6	1	0.903333	0.866667	0.6	1	6	0.8425	4
7	7	0.45	0.6	1	0.63	7	0.64	0.5	1	0.75	7	0.36	0.5	1	0.63	0.483333	0.533333	1	0.67	7	0.671667	4
8	8	0.5	0.67		0.55	8	0.5	0.83		0.73	8	0.6	0.67		0.73	0.533333	0.723333		0.67	8	0.64	0
9	9	1	1	1	0.88	9	0.92	1	1	0.88	9	1	1	1	0.88	0.973333	1	1	0.88	9	0.963333	5
10	10	0.55	0.83	1	0.84	10	0.64	1	1	0.88	10	0.64	1	1	0.92	0.61	0.943333	1	0.88	10	0.858333	1
11	11	0.7	0.75	1	0.63	11	0.7	0.88	1	0.63	11	0.8	0.63	1	0.63	0.733333	0.753333	1	0.63	11	0.779167	1
12	12	0.71	0.71	1	1	12	0.86	0.86	1	1	12	0.86	0.86	1	1	0.81	0.81	1	1	12	0.905	1
13	13	0.92	0.89	1	0.8	13	0.77	0.89	1	0.9	13	0.85	0.89	1	0.8	0.846667	0.89	1	0.833333	13	0.8925	2
14	14	0.78	0.56	1	0.82	14	1	0.78	1	0.64	14	0.89	0.78	1	0.64	0.89	0.706667	1	0.7	14	0.824167	5
15	15	0.6	0.92	1	0.75	15	0.85	0.92	1	1	15	0.8	0.92	1	1	0.75	0.92	1	0.916667	15	0.896667	0
16	16	0.62	0.77	0.78	1	16	0.69	0.77	0.78	0.83	16	0.69	0.77	0.78	1	0.666667	0.77	0.78	0.943333	16	0.79	18
17	17	0.83	0.76	1	0.9	17	0.8	0.71	1	0.9	17	0.8	0.71	1	0.85	0.81	0.726667	1	0.883333	17	0.855	18
18	18	0.8	0.92	1	0.82	18	0.76	1	1	0.82	18	0.84	0.92	1	0.82	0.8	0.946667	1	0.82	18	0.891667	0
19	19	0.89	0.75	1	0.89	19	0.78	0.85	1	1	19	0.78	0.8	1	1	0.816667	0.8	1	0.963333	19	0.895	0
20	20	0.56	0.6	1	1	20	0.56	0.6	1	1	20	0.67	0.6	1	1	0.596667	0.6	1	1	20	0.799167	2
21	21	0.6	0.83	1	0.92	21	0.5	0.83	1	0.92	21	0.7	0.82	1	0.83	0.6	0.826667	1	0.89	21	0.829167	0
22	22	0.67	1	1	0.79	22	0.56	0.83	1	0.79	22	0.78	1	1	0.79	0.67	0.943333	1	0.79	22	0.850833	0
23	23	0.75	1	1	0.67	23	0.75	1	1	0.83	23	0.88	1	1	1	0.793333	1	1	0.833333	23	0.906667	0
24	24	0.88	1	1	1	24	0.88	1	1	1	24	0.5	1	1	1	0.753333	1	1	1	24	0.938333	0
25	25	0.67	0.76	1	1	25	0.78	0.76	1	1	25	0.44	0.58	1	1	0.63	0.7	1	1	25	0.8325	4
26	26	0.83	0.67	1	0.94	26	0.92	0.5	1	0.79	26	0.92	1	1	0.84	0.89	0.723333	1	0.856667	26	0.8675	23
27	27	0.67	0.51	1	0.82	27	0.56	0.6	1	0.82	27	0.67	0.77	1	0.73	0.633333	0.626667	1	0.79	27	0.7625	0
28	28	0.73	0.82	1	1	28	0.82	0.82	1	0.86	28	0.73	0.7	1	1	0.76	0.78	1	0.953333	28	0.873333	2
29	29	0.56	1	1	0.9	29	0.56	0.85	1	0.9	29	0.78	0.9	1	0.9	0.633333	0.916667	1	0.9	29	0.8625	4
